# Supplementary material for: Synthesis and Structure–Activity Analysis of Novel Potential Antifungal Cyclotryptamine Alkaloid Derivatives
Source: Molecules. 2023 Mar 13;28(6):2617. doi: 10.3390/molecules28062617 (PMC10053776; doi:10.3390/molecules28062617)
Supplement: Supplementary file 1 [file molecules-28-02617-s001.zip]

Archive with 1 entries (1 files):
- molecules-2234654-supplementary.pdf
